# Supplementary material for: Identification of defense related gene families and their response against powdery and downy mildew infections in Vitis vinifera
Source: BMC Genomics. 2021 Oct 30;22:776. doi: 10.1186/s12864-021-08081-4 (PMC8556916; doi:10.1186/s12864-021-08081-4)
Supplement: Supplementary file 1 — Additional file 1 Protein IDs, chromosomal locations and physicochemical properties of EDS1 (Sheet 1), NDR1 (Sheet 1), PAD4 (Sheet 1), NPR (Sheet 1), RAR1 (Sheet 1) and PR (Sheet 1) defensive genes. The table describes the protein ID, transcript ID, chromosomal position, polypeptide length, molecular weight, isoelectric point and instability index of various defensive gene families. [file 12864_2021_8081_MOESM1_ESM.xlsx]

## Sheet: EDS1
Protein ID	Transcript ID	Chromosome location	No. of amino acids	Molecular weight	Theoretical pI	Instability index
XP_010663021.1	NM_001281038.1	chromosome 17:8556590-8554060	596	68299.6	6.35	49.38 unstable
NP_001267967.1	XM_010664719.2	chromosome 17:8556590-8554060	598	68502.8	6.16	48.93 unstable
XP_002280729.1	XM_002280693.4	chromosome 17:8264928-8267274	596	67591.1	7.51	48.67 unstable
XP_002283967.2	XM_002283931.4	chromosome 17:8367137-8369481	629	71313.3	8.4	46.61 unstable
XP_002280786.1	XM_002280750.4	chromosome 17:8239487-8241863	600	67915.4	6.67	46.2 unstable
XP_019081952.1	XM_019226407.1	chromosome 17:8313993-8314718	241	28461.5	8.64	42.59 unstable

## Sheet: NDR1
Protein ID	Transcript ID	Chromosome location	No. of amino acids	Molecular weight	Theoretical pI	Instability index
NP_001267966.1	NM_001281037.1	chromosome 16:21228918-21228286	210	23178.8	9.35	24.9 stable
XP_002265341.1	XM_002265305.3	chromosome 10:133466-132527	215	24708.3	9.65	39.36 stable
XP_002266229.1	XM_002266193.3	chromosome 15:16685767-16684427	219	24269.5	9.04	42.2 unstable
XP_002279306.1	XM_002279270.3	chromosome 4:1006505-1005250	265	28808.2	10	46.63 unstable
XP_002280566.1	XM_002280530.3	chromosome 8:16424123-16425256	207	23075	9.7	36.67 stable
XP_002280591.1	XM_002280555.3	chromosome 8:16430808-16431895	226	25238.1	8.89	28.73 stable
XP_002282205.1	XM_002282169.4	chromosome 19:5819283-5818335	205	23197	9.93	39.52 stable
XP_002272164.2	XM_002272128.3	chromosome 6:21381038-21369640	240	26181.8	9.92	44.78 unstable
XP_019081060.1	XM_019225515.1	chromosome 15:c16685767-16684427	202	22321.5	9.54	44.21 unstable
XP_002263732.2	XM_002263696.3	chromosome 16:174469-176028	288	32462.4	9.58	37.36 stable
XP_010664315.1	XM_010666013.2	chromosome 18:4267137-4265077	244	27011.1	9.83	50.42 unstable
XP_002270691.1	XM_002270655.4	chromosome 6:21362622-21361727	208	23744.9	9.06	42 unstable
XP_002273485.1	XM_002273449.4	chromosome 6:13574189-13573109	267	29307.8	9.21	44.38 unstable
XP_002263161.1	XM_002263125.4	chromosome 4:9457988-9459076	251	27800.6	9.64	37.44 stable
XP_010661876.1	XM_010663574.2	chromosome 15:18399257-18396784	246	27445.3	10.03	46.91 unstable
XP_010654527.1	XM_010656225.2	chromosome 9:2047198-2048287	253	27523	10.19	32.64 stable
XP_002273852.1	XM_002273816.4	chromosome 6:18386634-18387534	199	22648.5	9.86	40.71 unstable
XP_010651846.1	XM_010653544.2	chromosome 6:21381038-21369640	263	28837	9.82	46.32 unstable
XP_002264899.3	XM_002264863.4	chromosome 8:391408-392331	218	23093.2	9.9	12.9 stable
XP_010646788.1	XM_010648486.1	unplaced scaffold	242	26721.4	10.42	38.84 stable
XP_010654375.1	XM_010656073.2	chromosome 9:358799-362986	229	25658.4	9.17	45.68 unstable

## Sheet: PAD4
Protein ID	Transcript ID	Chromosome location	No. of amino acids	Molecular weight	Theoretical pI	Instability index
XP_002275637.1	XM_010654614	chromosome 7:18535821..18540468	619	69476	6.12	53.42 unstable
XP_010652916.1	XM_002275601	chromosome 7:18535821..18540468	607	68148.6	6.51	53.33 unstable

## Sheet: NPR
Protein ID	Transcript ID	Chromosome location	No. of amino acids	Molecular weight	Theoretical pI	Instability index
XP_002274045.1	XM_002274009.3	chromosome 10:15257886-15267614	587	65531.7	6.25	46.67 unstable
XP_003632416.1	XM_003632368.3	chromosome 7:4491309-4490738	112	13530	4.84	91.98 unstable
XP_002281475.1	XM_002281439.4	chromosome 11:1612788-1616716	584	64937.2	5.66	40.33 unstable
XP_002275980.1	XM_002275944.3	chromosome 8:c19661143-19658372	490	53289.7	6.1	47.48 unstable
XP_010655930.1	XM_010657628.2	chromosome 10:15257886-15267614	478	53824.7	6.49	41.88 unstable

## Sheet: RAR1
Protein ID	Transcript ID	Chromosome location	No. of amino acids	Molecular weight	Theoretical pI	Instability index
XP_002269178.1	XM_002269142	chromosome 16:14377540..14384778	219	24197.2	7.09	52.31 unstable
XP_010662362.1	XM_019226255	chromosome 16:14377540..14384778	178	19548.2	8.71	52.58 unstable
XP_019081800.1	XM_010664060	chromosome 16:14377540..14384778	200	21779.7	8.59	47.92 unstable

## Sheet: PR
Protein ID	Transcript ID	Chromosome location	No. of amino acids	Molecular weight	Theoretical pI	Instability index
XP_002276867.1	XM_002276831.3	chromosome 11:19390682-19389814	193	22757.8	6.1	45.33 unstable
XP_002276768.1	XM_002276732.4	chromosome 11:19351593-19352483	173	19349.7	9.01	58.15 unstable
XP_002274068.2	XM_002274032.3	chromosome 8:13935755-13936842	248	27832.5	9.12	55.92 unstable
XP_002264550.2	XM_002264514.3	chromosome 13:23192302-23191258	235	25050.4	5.37	46.02 unstable
XP_002264720.1	XM_002264684.4	chromosome 14:7588339-7589002	143	15112.9	8.12	19.85 stable
XP_002264647.1	XM_002264611.4	chromosome 14:7599048-7600541	197	20483.7	6.23	30.45 stable
XP_010650216.1	XM_010651914.1	chromosome 1:4930265-4931059	116	12091.7	4.57	41.48 unstable
XP_002271428.2	XM_002271392.4	chromosome 5:1228400-1229041	160	17808.2	4.66	37.66 stable
XP_002274785.1	XM_002274749.4	chromosome 5:1234106-1231997	159	17221.5	5.67	24.9 stable
XP_002273982.1	XM_002273946.4	chromosome 5:1295996-1296900	159	17286.8	5.22	24.14 stable
XP_002273790.2	XM_002273754.4	chromosome 5:1301697-1302538	158	17415	5.05	32.66 stable
XP_002273952.1	XM_002273916.4	chromosome 5:1298340-1299280	159	17631.3	4.83	25.69 stable
XP_002273815.2	XM_002273779.4	chromosome 5:1306120-1308502	159	17716.3	5.16	39 stable
XP_002274309.1	XM_002274273.4	chromosome 5:1260061-1260999	159	17245.6	5.67	28.34 stable
XP_002278123.1	XM_002278087.4	chromosome 6:17324392-17354095	344	37092.6	4.93	35.15 stable
XP_002265852.1	XM_002265816.3	chromosome 8:18592003-18591043	242	25476.5	4.51	42.31 unstable
NP_001268153.1	NM_001281224.1	chromosome 8:19877603-19876436	345	37455.9	9.45	33.4 stable
XP_002273355.1	XM_002273319.3	chromosome 3:9130669-9130116	160	17697.7	5.73	48.47 unstable
XP_002274275.1	XM_002274239.3	chromosome 3:8916910-8916155	161	17525.5	5.86	27.25 stable
XP_002272115.1	XM_002272079.1	chromosome 3:9337591-9338076	161	17727.8	6.27	38.64 stable
XP_002273199.1	XM_002273163.3	chromosome 3:9150644-9149952	161	17660.7	6.12	33.83 stable
XP_002270433.1	XM_002270397.3	chromosome 3:8884525-8883836	163	17890.3	5.13	40.22 unstable
XP_002273546.1	XM_002273510.3	chromosome 3:9101532-9100863	161	17632.5	5.11	36.58 stable
XP_002269128.1	XM_002269092.3	chromosome 7:3518386-3517604	157	17388.8	4.72	46.57 unstable
XP_010652527.1	XM_010654225.1	chromosome 7:3521449-3520411	127	14285.4	6.73	35.94 stable
XP_002274617.1	XM_002274581.3	chromosome 5:1243322-1242407	159	17416.9	6.3	34.72 stable
XP_002274242.1	XM_002274206.3	chromosome 5:1263675-1264666	158	17128.6	5.96	27.36 stable
XP_002271360.1	XM_002271324.3	chromosome 5:1304819-1305988	161	18388.2	5.55	32.23 stable
XP_002274108.2	XM_002274072.4	chromosome 5:1271487-1272482	159	17286.8	4.95	24.5 stable
XP_002274535.1	XM_002274499.4	chromosome 5:1247693-1246741	159	17386.8	6.3	33.35 stable
XP_010649474.1	XM_010651172.1	chromosome 4:21012348-21004227	212	22357.2	4.95	38.55 stable
XP_010647197.1	XM_010648895.2	unplaced scaffold	217	24646.6	8.85	49.1 unstable
XP_002284403.3	XM_002284367.4	chromosome 18:3387831-3389342	284	30330.6	8.23	47.07 unstable
XP_002273416.1	XM_002273380.4	chromosome 3:9120564-9119865	160	17423.4	8.12	20.61 stable
XP_002273788.2	XM_002273752.3	chromosome 3:9045301-9044526	197	21518.1	8.02	37.51 stable
XP_003631695.1	XM_003631647.3	chromosome 3:8987212-8986248	176	19219.5	5.36	34.93 stable
NP_001268088.1	NM_001281159.1	chromosome 18:10174246-10175406	243	25036.2	4.37	41.78 unstable
NP_001268050.1	NM_001281121.1	chromosome 4:12054-13630	325	34687.1	8.34	40.92 unstable
XP_010646385.1	XM_010648083.2	unplaced scaffold	169	18652.1	8.54	33.21 stable
XP_002274105.1	XM_002274069.4	chromosome 3:8950325-8949485	176	19111.2	5.88	37.59 stable
XP_002274371.1	XM_002274335.3	chromosome 3:8895793-8895070	161	17395.4	6.38	21.28 stable
XP_002262744.1	XM_002262708.4	unplaced scaffold	184	19925.4	6.14	32.53 stable
XP_002265050.1	XM_002265014.4	chromosome 3:11275919-11275203	161	17573.6	8.41	33.1 stable
XP_002274307.1	XM_002274271.4	chromosome 3:8912121-8911356	161	17356.5	6.86	26.56 stable
NP_001267956.1	NM_001281027.1	chromosome 5:1251107-1252030	159	17432.9	6.3	36.1 stable
XP_002279661.1	XM_002279625.4	chromosome 15:18502028-18503260	289	30843.6	4.72	33.73 stable
XP_019075863.1	XM_019220318.1	chromosome 6:17324392-17354095	344	36696.2	5.24	31.49 stable
XP_002277511.1	XM_002277475.1	chromosome 8:19877603-19876436	345	37501.9	9.39	33.01 stable
